# Supplementary material for: The Type of Preoperative Oral Antithrombotics as a Risk Factor for Venous Thromboembolism After Hip Surgery: A Retrospective Study
Source: Medicina (Kaunas). 2025 Apr 15;61(4):729. doi: 10.3390/medicina61040729 (PMC12028487; doi:10.3390/medicina61040729)
Supplement: Supplementary file 1 [file medicina-61-00729-s001.zip]

Archive with 1 entries (1 files):
- medicina-3498114-supplementary.pdf
